# Supplementary material for: Tropical lacustrine sediment microbial community response to an extreme El Niño event
Source: Sci Rep. 2023 Apr 27;13:6868. doi: 10.1038/s41598-023-33280-2 (PMC10140070; doi:10.1038/s41598-023-33280-2)
Supplement: Supplementary file 2 — Supplementary Tables. [file 41598_2023_33280_MOESM2_ESM.xlsx]

## Sheet: Table S1
Table S1: Primer sets used for 16S rRNA, N- and S-cycle functional genes forward and reverse sequences
Target	Primer pair	Protein	Forward primer 5’ ->3’	Reverse primer 5' ->3'	Optimal annealing T (°C)	Product size (bp)	Reference
Univ 16Sa	S-D-Arch-0519-a-S-15/ S-D-Bact-0785-a-A-21		CAG CMG CCG CGG TAA	GACTACHVGGGTATCTAATCC	55	287	(Klindworth et al., 2013)
Univ 16Sb	V4_515F_New/V4_806R_New		GTGYCAGCMGCCGCGGTAA	GGACTACNVGGGTWTCTAAT	55	292	(Caporaso et al., 2011)
Clade I nosZ	nosZ1mod-F/nosZ1mod-R	Nitrous oxide reductase	WCS YTS TTC MTS GAY AGC CAG	ATRTCGATSARCTGVKCRTTYTC	58.1	248-251	(Chee-Sanford et al., 2020)
nrfA-mod 2019	nrfAF2awMOD/nrfAR1MOD	Nitrite reductase (cytochrome c552)	GSICARTGYCAYGTIGARTA	GGCATRTGRCARTCIRYRCA	55	~240-270	(Cannon et al., 2019)
Geobacter nrfA	nrfAF2awMODgeo/nrfAR1MOD	Nitrite reductase (cytochrome c552)	GSICARTGYCAYGTIASBTA	GGCATRTGRCARTCIRYRCA	55	~240-270	(Cannon et al., 2019)
AOB amoA	amoA-1Fmod2/amoA2modR	Ammonia monooxygenase (bacteria)	GGGGHTTCTACTGGTGGTC	CCCCTCKGSAAAGCCTTCTTC	56.4	489	(Rotthauwe et al., 1997)
AOA amoA	CrenamoA23f/amo277modR (AOAamoA)	Ammonia monooxygenase (archaea)	ATGGTCTGGCTWAGACG	CRAYGAAGTCRTAHGGRTADCC	50	292	(Tourna et al., 2008)
nirS-I	nirSC1F/nirSC1R	Nitrite reductase	ATCGTCAACGTCAARGARACVGG	TTCGGGTGCGTCTTSABGAASAG	56	410-420	(Wei et al., 2015)
nirK-I	nirKC1F/nirKC1R	Nitrite reductase	ATGGCGCCATCATGGTNYTNCC	TCGAAGGCCTCGATNARRTTRTG	54	430-468	(Wei et al., 2015)
nirS-II	nirSC2F/nirSC2R	Nitrite reductase	TGGAGAACGCCGGNCARGTNTGG	GATGATGTCCACGGCNACRTANGG	56	~410-420	(Wei et al., 2015)
nirK-II	nirKC2F/nirKC2R	Nitrite reductase	TGCACATCGCCAACGGNATGTWYGG	GGCGCGGAAGATGSHRTGRTCNAC	56	~430-468	(Wei et al., 2015)
narG	narG 1960 F/narG 2659 R	Nitrate reductase	TAY GTS GGC CAR GAR AA	TTYTCRTACCABGTBGC		650c	(Philippot et al., 2002)
nxrB	nxrB169f/nxrB638r	Nitrite oxidoreductase	TAC ATG TGG TGG AAC A	CGGTTCTGGTCRATCA		485	(Pester et al., 2014)
nifH	nifH_PolF/nifH_PolR	Nitrogenase	TGCGAYCCSAARGCBGACTC	ATSGCCATCATYTCRCCGGA		~320	(Poly et al., 2001)
dsrB	2060_GC/16BRH	Sulfate reductase beta subunit	CAACATCGTYCAYACCCAGGG	CCGGTCTGAACTCAGATCACGT		381d	(Foti et al., 2007)
soxB	soxB693F/soxB1164B	Sulfur oxidation protein	ATCGGNCARGCNTTYCCNTA	AARTTNCCNCGNCGRTA		362	(Petri et al., 2001)
aprA_1	aprA_1-F_GC/aprA_5_R	adenosine-5′-phosphosulfate reductase alpha subunit gene	TGGCAGATCATGATYMATGG	GCCCCAACYGGRCCRTA		395	(Meyer & Kuever, 2007)
a16S primer sets used for 2019 DNA samples b16S primer sets used for 2014 DNA samples cproduct sizes exceed the maximum length of contigs that can be made by the sequencing data (500 bp), so narG gene is not discussed dfew sequences were obtained from the Novaseq so dsrB gene is not discussed here

## Sheet: Table S2
Table S2: Modern water chemistry values from surface survey on Kiritimati, black color represents samples collected in both 2014 and 2019, and red color represents samples collected only in 2019
Sample Name	Sampled Year	Lake Name	Latitude (N)	Longitude (E)	Salinity (ppt)	Temperature (℃)	DO (%)	pH	Alkalinity (mg/L)	Ca (mg/L)	Mg (mg/L)	Na (mg/L)	K (mg/L)	Sr (mg/L)	Cl (mg/L)	SO4 (mg/L)	d18O (‰)	dD (‰)
2014_L1	2014	L1	1.88527	-157.355	147.734	31.2	61.6	8	221.11	1240.65	6170.24	50889.8	1878.61	31.6779	NA	NA	1.81	3.75
2014_L1A*	2014	L1	1.88527	-157.355	147.572	30.8	50.8	8	255.121	342.418	1576.93	12941.4	517.853	6.39504	NA	NA	1.81	3.75
2014_L2	2014	L2	1.95289	-157.333	148.861	31.4	54.7	7.8	238.116	835.356	4436.8	36001.5	1447.51	20.7307	NA	NA	2.76	9.01
2014_L10	2014	L10	1.96856	-157.369	58.0837	35.6	148.1	8.4	255.121	342.418	1576.93	12941.4	517.853	6.39504	NA	NA	4.6	19.79
2014_L12	2014	L12	1.84431	-157.36	111.517	29	100	8	221.11	1504.11	4775.59	38409.3	1463.4	26.6839	NA	NA	2.11	8.65
2014_L13	2014	L13	1.84541	-157.359	128.295	29.5	86.3	8	255.121	1026.9	3986.98	32233.1	1261.69	21.1698	NA	NA	2.18	7.07
2014_L14	2014	L14	1.84436	-157.368	84.7554	28.4	72.3	8.1	153.086	1251.67	2540.2	22595.4	829.244	25.2255	NA	NA	3.31	15.87
2014_L15	2014	L15	1.83588	-157.374	179.802	30.5	63.1	7.8	272.127	656.389	5470.31	45992.1	1789.9	26.1604	NA	NA	1.9	2.32
2014_L16	2014	L16	1.82786	-157.396	139.442	30.6	31.5	7.6	255.121	539.2	4249.54	36675	1434.49	18.7476	NA	NA	2.24	6.69
2014_L17	2014	L17	1.82796	-157.395	190.034	31.9	51.3	7.8	238.116	482.697	5764.72	47734.3	1910.03	22.8847	NA	NA	1.89	0.73
2014_L18	2014	L18	1.82602	-157.397	174.669	31.3	64.3	7.8	221.11	601.266	5686.64	47072.1	1864.06	24.7957	NA	NA	1.8	1.71
2014_L19	2014	L19	1.82139	-157.4	135.367	30.5	86.7	8.1	221.11	960.172	4053.88	32833.5	1288.1	21.8789	NA	NA	1.92	5.99
2014_L20	2014	L20	1.82486	-157.4	131.828	30.6	78.4	8	255.121	1042.81	4123.4	34116.5	1304.1	22.6537	NA	NA	2.12	6.25
2014_L22	2014	L22	1.87125	-157.358	114.539	30.6	88.4	8.2	204.104	835.356	4436.8	36001.5	1447.51	20.7307	NA	NA	3.64	13.37
2019_L1	2019	L1	1.88527	-157.355	71.9	29.7	90.5	8.17	66	2772.47	4059.48	37387.8	768.63	28.46	33000	8700	1.47	6.51
2019_L2	2019	L2	1.95289	-157.333	68.1	32.1	88.7	8.34	80	2425.13	3708.14	37230.1	639.83	24.03	45000	7700	2.1	10.49
2019_L10	2019	L10	1.96856	-157.369	68.9	28.9	74.6	8.4	92	2142.78	3072.79	32029.9	431.44	19.99	40000	7400	1.76	8.84
2019_L12	2019	L12	1.84431	-157.36	68.2	30	84.5	7.71	103	2316.8	3504.64	36469.4	545.54	21.69	41000	7400	1.94	10.26
2019_L13	2019	L13	1.84541	-157.359	72	30.1	84.2	7.75	125	2877.24	3779.9	36797.6	663.28	25.28	45000	9100	1.64	7.16
2019_L14	2019	L14	1.84436	-157.368	40.3	31	95.7	8.03	78	3537.26	3256.6	25226.2	599.63	27.97	24000	5500	1.34	5.08
2019_L15	2019	L15	1.83588	-157.374	94.9	30.4	72.3	7.68	95	2179.15	4776.4	44179.8	948	29.1	65000	9900	1.02	3.14
2019_L16	2019	L16	1.82786	-157.396	73.2	30.1	NA	8.25	95	1804.55	3782.65	34900.4	719.78	21.05	47000	6300	0.92	4.16
2019_L17	2019	L17	1.82796	-157.395	113	31.2	NA	7.92	119	2123.86	6351.53	49883.3	1444.45	33.57	82000	11000	1.16	3.33
2019_L18	2019	L18	1.82602	-157.397	103.2	29.7	NA	7.72	118	2105.66	5000.62	42879.2	970	27.52	70000	10000	1.19	2.24
2019_L19	2019	L19	1.82139	-157.4	76.1	29.3	NA	7.27	75	2098.13	3274.22	28161.3	426.7	21.39	48000	8600	1.42	5.97
2019_L20	2019	L20	1.82486	-157.4	77.3	30.6	86.8	7.99	80	1990.02	3747.98	27976.8	549.61	21.62	48000	8500	1.64	6.52
2019_L22	2019	L22	1.87125	-157.358	41.5	28.9	76	8.66	68	2349	2400.89	16465.8	299.24	17.91	18000	4400	1.88	7.79
2019_L21	2019	L21	1.82557	-157.401	56.6202	30.5	98.2	8.18	77	2237.65	3651.71	28971.5	589.869	27.6439	53000	6800	1.20066	4.32642
2019_L23	2019	L23	1.86906	-157.358	24.7779	33.6	104	8.32	62	2276.21	1656.21	11526.3	101.448	16.4438	16000	3600	1.35372	6.3225
2019_L30	2019	L30	1.87378	-157.355	1.72801	29.6	98	9	71	48.9227	67.2218	595.265	BDL	0.89915	930	170	1.1	5.58

## Sheet: Table S3
Table S3: Median (with ±1SD) values of physiochemical parameters measured in 2014 and 2019 samples, p values indicate results from pairwise wilcoxon test and adjusted p values are calculated from fdr
	2014 samples	2019 samples	pvalue	adjusted p value
Salinity (ppt)	137.4 ± 35.74	72 ± 22.47	0.000108058	0.000324174
Temperature (℃)	30.6 ± 1.66	30.1 ± 0.9	0.0946478	0.189296
DO (%)	72.3 ± 27.37	84.5 ± 7.44	0.19706	0.29559
pH	8 ± 0.2	7.99 ± 0.37	0.936493	0.936493
Alkalinity (mg/L)	238.12 ± 30.15	92 ± 20.34	2.33116e-06	1.51121e-05
Ca (mg/L)	835.36 ± 357.87	2179.15 ± 418.54	2.51868e-06	1.51121e-05
Mg (mg/L)	4343.17 ± 1446.17	3779.9 ± 1140.48	0.371504	0.495338
Na (mg/L)	36001.54 ± 11887	36797.64 ± 9945.24	0.920904	0.936493
K (mg/L)	1441 ± 460.73	663.28 ± 337.71	0.00159074	0.00381777
Sr (mg/L)	22.27 ± 7.04	25.28 ± 4.98	0.147138	0.252236
d18O (‰)	2.12 ± 0.85	1.47 ± 0.36	6.5606e-05	0.000262424
dD (‰)	6.47 ± 5.53	6.51 ± 2.55	0.705962	0.847154

## Sheet: Table S4
Table S4: Correlation coefficient of alpha diversity with environmental factors, bold p-values indicate significant p values < 0.05
Bacteria 16S	r	p		Archaea 16S	r	p
Salinity (ppt)	-0.482905	0.00592964		Salinity (ppt)	-0.535551	0.00190424
Temperature (℃)	-0.0273071	0.884065		Temperature (℃)	-0.190736	0.30404
DO (%)	0.104577	0.611164		DO (%)	0.104724	0.575029
pH	0.0658273	0.724965		pH	-0.0410182	0.826583
Alkalinity (mg/L)	-0.649982	7.57467e-05		Alkalinity (mg/L)	-0.782047	2.04102e-07
Ca (mg/L)	0.641712	9.99121e-05		Ca (mg/L)	0.781827	2.0679e-07
Mg (mg/L)	-0.15144	0.416083		Mg (mg/L)	0.0075306	0.967929
Na (mg/L)	-0.0758587	0.685042		Na (mg/L)	0.0841146	0.652795
K (mg/L)	-0.524935	0.00242973		K (mg/L)	-0.448031	0.0114845
Sr (mg/L)	0.0953112	0.610033		Sr (mg/L)	0.365555	0.0431467
d18O (‰)	-0.465521	0.00831318		d18O (‰)	-0.497499	0.0044048
dD (‰)	-0.189711	0.306695		dD (‰)	-0.196806	0.288616

## Sheet: Table S5
Table S5: Summary of number of high-throughput sequencing reads recovered after quality trimminga. Functional genes denoted with “*” are samples that have been subsampled using sub.sample from mothur pipeline. “-” means that the detected reads were low, or they could not be classified as the targeted genes.
Sample	16S rRNA	narG	nxrB	nirK	nirS*	nosZ*	nifH*	amoA	amoB	nrfA	dsrB	aprA*	soxB
2019_L1	145806	-	2	1	19898	1580	19042	4	-	16989	-	127894	259
2019_L1_2	142836	-	2	1	5299	129	18028	4	2	5659	-	59802	26
2019_L10	385737	-	9524	6	37020	34111	48903	19	6	31984	-	104502	3735
2019_L12	120393	-	4	198	933	983	15607	9	-	2743	-	10705	13
2019_L13	70542	-	1	-	1622	2031	9099	7	1	1018	-	1709	-
2019_L14	123392	-	79373	1	44994	9411	17593	163480	1	31099	-	136647	2502
2019_L15	23686	-	5957	15	5945	11915	2494	1914	1	27607	-	11944	1750
2019_L15_2	49111	-	34515	722	16320	6441	7068	5942	102206	19283	-	9529	7084
2019_L16	276874	-	7	-	438	1470	29487	17	1	3928	-	22122	26
2019_L17	74755	-	38286	2765	29804	15694	10091	135577	1	19544	-	62189	11683
2019_L17_2	164920	-	56916	55	56840	42007	20844	153419	-	30353	-	78964	14143
2019_L18	121631	-	3	-	252	1210	3280	3	-	475	-	1305	3
2019_L19	136332	-	4	-	19033	2839	19917	9	-	34520	-	160915	1385
2019_L2	107823	-	11756	1	18602	336	12356	20671	1	2960	-	6831	389
2019_L20	328742	-	5	4	31208	10706	41263	11	1	21479	-	134461	245
2019_L21	123136	-	-	1	6098	3355	17689	5	1	6767	-	29259	80
2019_L22	264256	-	3	1	41149	216	36285	12	3	70741	-	63292	8286
2019_L22_2	233640	-	69942	2	35890	3549	33814	11	2	53055	-	13033	3287
2019_L23	276994	-	668	2	37276	19806	35584	203	5	103032	-	275031	5256
2019_L23_2	379228	-	9	473	30497	13097	49997	33	2	101427	-	265664	3250
2019_L30	225797	-	76395	4	39857	3860	30382	163402	3	53708	-	90049	1204
2019_L30_2	158817	-	66510	17	21018	15243	21172	25040	-	20798	-	17425	412

## Sheet: Table S6
Table S6: Mantel test for 16S rRNA genes with environmental parameters. P values adjusted from fdr. Bold p-values indicate significant p values < 0.05.
Bacteria	r	p values	adjusted p values		Archaea	r	p values	adjusted p values
Salinity (ppt)	0.34	0.0002	0.0006		Salinity (ppt)	0.316782	0.0003	0.0012
Temperature (℃)	0.04	0.2245	0.299333		Temperature (℃)	0.105219	0.1087	0.140836
DO (%)	0.1	0.0901	0.162171		DO (%)	0.254695	0.0133	0.0266
pH	-0.05	0.7648	0.7648		pH	-0.088535	0.8695	0.8695
Alkalinity (mg/L)	0.66	0.0001	0.0006		Alkalinity (mg/L)	0.430202	0.0001	0.0006
Ca (mg/L)	0.59	0.0001	0.0006		Ca (mg/L)	0.379903	0.0001	0.0006
Mg (mg/L)	0.05	0.1799	0.26985		Mg (mg/L)	0.148146	0.0405	0.0694286
Na (mg/L)	-0.04	0.7445	0.7648		Na (mg/L)	0.0952072	0.1291	0.140836
K (mg/L)	0.28	0.0008	0.00192		K (mg/L)	0.225617	0.0013	0.0039
Sr (mg/L)	0.03	0.285	0.342		Sr (mg/L)	0.0962778	0.1244	0.140836
d18O (‰)	0.32	0.0002	0.0006		d18O (‰)	0.238655	0.0118	0.0266
dD (‰)	0.08	0.0946	0.162171		dD (‰)	0.133294	0.077	0.1155

## Sheet: Table S7
Table S7: Comparisons of median (with ±1SD) values of relative abundances of metabolisms (indicated from 16S rRNA gene sequence analysis using FAPROTAX) in 2014 and 2019 samples. p values indicate results from pairwise wilcoxon test and adjusted p values are calculated from fdr corrections. bold p-values indicate significant p values < 0.05
Metabolic processes	2014	2019	p value	adjusted pvalues
sulfate_respiration	0 ± 2.39	0.76 ± 5.19	0.0053957	0.00755398
sulfur_respiration	0 ± 0	0 ± 0.06	0.00197475	0.00314364
sulfite_respiration	0 ± 1.04	0 ± 0.04	0.292112	0.292112
thiosulfate_respiration	0 ± 1.04	0.02 ± 0.04	7.59602e-05	0.0001899
respiration_of_sulfur_compounds	0 ± 2.39	0.77 ± 5.18	0.00420342	0.00612999
nitrogen_fixation	0 ± 0	0 ± 0.02	0.0325179	0.0367137
cellulolysis	0 ± 0.71	0.13 ± 0.31	0.0179445	0.0209352
dark_sulfide_oxidation	0 ± 2.99	0.01 ± 0.19	0.0607331	0.0644139
dark_sulfur_oxidation	0 ± 0.01	0 ± 0.18	0.00567985	0.00764595
dark_thiosulfate_oxidation	0 ± 0.01	0 ± 0.09	0.0486113	0.0531686
dark_oxidation_of_sulfur_compounds	0 ± 2.99	0.02 ± 0.18	0.0177239	0.0209352
fermentation	1.18 ± 5.18	7.87 ± 4.36	0.000127087	0.000296536
aerobic_chemoheterotrophy	46.85 ± 10.67	10.41 ± 4.26	1.5084e-08	<0.0001
human_pathogens_all	0 ± 0	0 ± 0.08	0.015279	0.0190987
human_associated	0 ± 0	0 ± 0.08	0.015279	0.0190987
animal_parasites_or_symbionts	0 ± 8.23	0 ± 0.08	0.0810182	0.0834011
aromatic_compound_degradation	0 ± 0.04	0.01 ± 0.05	0.00283565	0.00431511
aliphatic_non_methane_hydrocarbon_degradation	0 ± 0	0.37 ± 1.38	1.26455e-06	<0.0001
hydrocarbon_degradation	0 ± 0.05	0.38 ± 1.38	6.16593e-06	<0.0001
iron_respiration	0 ± 0	0 ± 0.07	0.000158863	0.000347513
nitrate_respiration	0 ± 0	0.02 ± 0.13	2.34068e-06	<0.0001
nitrate_reduction	0 ± 0	0.04 ± 0.53	1.26455e-06	<0.0001
nitrogen_respiration	0 ± 0	0.02 ± 0.13	2.34068e-06	<0.0001
fumarate_respiration	0 ± 0	0 ± 0.04	0.000385856	0.000794409
intracellular_parasites	0 ± 0.44	0.07 ± 0.19	0.000799319	0.00139881
predatory_or_exoparasitic	0 ± 0.01	0.55 ± 0.97	1.90022e-06	<0.0001
nonphotosynthetic_cyanobacteria	0 ± 0	0.09 ± 0.21	1.02654e-06	<0.0001
photosynthetic_cyanobacteria	0.3 ± 2.21	11.85 ± 5.23	7.96775e-06	<0.0001
anoxygenic_photoautotrophy_S_oxidizing	0.01 ± 0.13	0.24 ± 1.9	0.000477594	0.000879778
anoxygenic_photoautotrophy	0.01 ± 0.13	0.24 ± 1.9	0.000477594	0.000879778
oxygenic_photoautotrophy	0.3 ± 2.21	11.85 ± 5.23	7.96775e-06	<0.0001
photoautotrophy	0.45 ± 2.24	13.28 ± 4.59	4.53675e-06	<0.0001
photoheterotrophy	0.01 ± 0.56	0.33 ± 1.2	0.001976	0.00314364
phototrophy	0.61 ± 2.49	14.12 ± 4.68	5.27938e-08	<0.0001
chemoheterotrophy	48.4 ± 9.76	19.21 ± 6.89	5.05312e-07	<0.0001

## Sheet: Table S8
Table S8: Mantel test results of metabolisms predicted from FAPROTAX with environmental factors. P values adjusted from fdr. bold p-values indicate significant p values < 0.05. P-values lower than 0.0001 are shown as <0.0001.
Environmental parameters	Salinity (ppt)			Temperature (℃)			DO (%)			pH			Alkalinity (mg/L)			Ca (mg/L)			Mg (mg/L)			Na (mg/L)			K (mg/L)			Sr (mg/L)			d18O (‰)			dD (‰)
	r	p	p adj	r	p	p adj	r	p	p adj	r	p	p adj	r	p	p adj	r	p	p adj	r	p	p adj	r	p	p adj	r	p	p adj	r	p	p adj	r	p	p adj	r	p	p adj
sulfate_respiration	-0.281336	0.125227	0.14378	0.052493	0.779131	0.955508	-0.0996619	0.628106	0.721159	0.196635	0.289044	0.976931	-0.453103	0.0104748	0.0141182	0.378038	0.0360061	0.043617	-0.0146495	0.937655	0.969804	0.137949	0.459266	0.74075	-0.250059	0.174869	0.200776	0.0789445	0.672922	0.800233	-0.484044	0.00579628	0.00808232	-0.12227	0.512299	0.835857
sulfur_respiration	-0.296314	0.105534	0.130862	-0.0518013	0.781971	0.955508	0.055614	0.787284	0.813527	0.0417649	0.823474	0.976931	-0.435699	0.0142859	0.0170331	0.472739	0.00724	0.0106876	0.158502	0.394414	0.719226	0.195234	0.292561	0.74075	-0.132337	0.477908	0.529112	0.394998	0.027865	0.241697	-0.659168	5.51482e-05	0.000170959	-0.291564	0.111508	0.547327
thiosulfate_respiration	-0.382424	0.0337367	0.055044	-0.232339	0.208485	0.567481	0.0674082	0.743529	0.794807	-0.190134	0.305599	0.976931	-0.649476	7.70581e-05	0.000159253	0.603916	0.000321561	0.000623025	0.0997001	0.593599	0.805029	0.182043	0.327017	0.74075	-0.296137	0.105753	0.149015	0.440289	0.0131831	0.241697	-0.764473	5.55472e-07	<0.0001	-0.336639	0.0640592	0.547327
respiration_of_sulfur_compounds	-0.290083	0.113423	0.135235	0.0490275	0.793388	0.955508	-0.0760486	0.71195	0.788231	0.196227	0.290066	0.976931	-0.467801	0.00796049	0.0123388	0.392077	0.0291481	0.0376497	-0.014446	0.93852	0.969804	0.139374	0.454598	0.74075	-0.256773	0.163194	0.194577	0.0954252	0.609604	0.800233	-0.500321	0.00415259	0.00613002	-0.123287	0.508769	0.835857
nitrogen_fixation	-0.181531	0.328401	0.351049	-0.226884	0.21967	0.567481	0.262682	0.194819	0.503282	0.123835	0.506873	0.976931	-0.377782	0.0361427	0.0386353	0.35038	0.0533068	0.0569831	0.163616	0.379137	0.719226	0.239833	0.193764	0.74075	-0.0549585	0.76903	0.76903	0.325499	0.073962	0.254758	-0.373687	0.0383782	0.0416751	-0.128644	0.490385	0.835857
cellulolysis	-0.396527	0.0272117	0.0468645	-0.32307	0.0762712	0.337772	0.604317	0.00107691	0.0333842	0.0664129	0.722613	0.976931	-0.418086	0.0192581	0.0221112	0.469439	0.007715	0.0108711	-0.174136	0.348814	0.719226	-0.0395062	0.832884	0.922687	-0.280516	0.126378	0.169973	0.145003	0.436396	0.751571	-0.241231	0.191102	0.191102	0.218255	0.238182	0.547327
dark_sulfur_oxidation	-0.0646445	0.729722	0.729722	-0.115706	0.535365	0.922017	-0.196487	0.33603	0.655689	-0.422736	0.0178237	0.552535	-0.290748	0.11256	0.113123	0.167885	0.366653	0.366653	0.219386	0.235699	0.663835	0.248172	0.178253	0.74075	-0.117958	0.527397	0.563769	0.223884	0.225992	0.500411	-0.632856	0.000133215	0.000344138	-0.434792	0.0145127	0.449894
dark_oxidation_of_sulfur_compounds	-0.141971	0.446149	0.46102	0.0077699	0.96691	0.96691	-0.00128036	0.995047	0.995047	-0.28129	0.125291	0.976931	-0.290313	0.113123	0.113123	0.208441	0.260472	0.269155	0.217035	0.240882	0.663835	0.330006	0.0698221	0.74075	-0.0998716	0.592961	0.612726	0.360816	0.0461376	0.241697	-0.599754	0.000362494	0.000864408	-0.347786	0.0552188	0.547327
fermentation	-0.515738	0.00298222	0.00924488	-0.29441	0.1079	0.373306	0.115411	0.57451	0.721159	0.0997981	0.593234	0.976931	-0.67936	2.64013e-05	8.88524e-05	0.548739	0.00139111	0.00253674	-0.281937	0.124387	0.620061	-0.0978809	0.600388	0.886286	-0.549142	0.00137753	0.00474483	-0.0789102	0.673056	0.800233	-0.482341	0.00599656	0.00808232	-0.112804	0.545718	0.845862
aerobic_chemoheterotrophy	0.491529	0.00498208	0.0140404	0.0422437	0.821483	0.955508	-0.221424	0.277001	0.655689	-0.117969	0.527357	0.976931	0.697506	1.29524e-05	5.01905e-05	-0.707081	8.70895e-06	<0.0001	0.00342949	0.985392	0.985392	-0.134154	0.47183	0.74075	0.373815	0.0383065	0.0883487	-0.274158	0.135572	0.409807	0.701634	1.09355e-05	<0.0001	0.164801	0.375647	0.727817
human_pathogens_all	-0.350647	0.0531134	0.0715877	-0.150236	0.419839	0.813438	0.36682	0.0652867	0.423864	0.0483262	0.796282	0.976931	-0.439107	0.01346	0.0166904	0.372229	0.0392005	0.043617	-0.196115	0.290347	0.663835	-0.166176	0.371621	0.74075	-0.317633	0.0816404	0.120517	0.0240269	0.897914	0.927844	-0.372606	0.0389863	0.0416751	0.0789915	0.672738	0.857513
human_associated	-0.350647	0.0531134	0.0715877	-0.150236	0.419839	0.813438	0.36682	0.0652867	0.423864	0.0483262	0.796282	0.976931	-0.439107	0.01346	0.0166904	0.372229	0.0392005	0.043617	-0.196115	0.290347	0.663835	-0.166176	0.371621	0.74075	-0.317633	0.0816404	0.120517	0.0240269	0.897914	0.927844	-0.372606	0.0389863	0.0416751	0.0789915	0.672738	0.857513
aromatic_compound_degradation	-0.249951	0.17506	0.193817	0.0249858	0.893862	0.955508	-0.189517	0.353787	0.655689	-0.179473	0.334006	0.976931	-0.38022	0.0348623	0.0385976	0.371886	0.039396	0.043617	-0.12126	0.515816	0.805029	0.0140275	0.940297	0.941129	-0.375834	0.0371924	0.0883487	0.0728393	0.696977	0.800233	-0.543957	0.00156116	0.00268866	-0.252574	0.170428	0.547327
aliphatic_non_methane_hydrocarbon_degradation	-0.682855	2.31067e-05	0.000146757	-0.446406	0.0118251	0.259009	0.267725	0.186072	0.503282	0.0266965	0.88664	0.976931	-0.821957	1.43242e-08	<0.0001	0.804125	5.0566e-08	<0.0001	-0.2299	0.213436	0.663835	-0.0563747	0.763245	0.922687	-0.589105	0.000488921	0.00252609	0.198464	0.284492	0.551203	-0.66497	4.48806e-05	0.000154589	-0.0467297	0.802878	0.857513
hydrocarbon_degradation	-0.641123	0.000101871	0.000451145	-0.377716	0.0361776	0.259009	0.201647	0.323235	0.655689	0.10324	0.580485	0.976931	-0.793184	1.03096e-07	<0.0001	0.741116	1.8547e-06	<0.0001	-0.337985	0.0629366	0.620061	-0.163172	0.380449	0.74075	-0.662695	4.86812e-05	0.000754558	0.0965963	0.605201	0.800233	-0.634105	0.00012799	0.000344138	-0.0884185	0.636219	0.857513
iron_respiration	-0.45391	0.0103212	0.022854	-0.141875	0.446461	0.814135	0.169284	0.408394	0.666326	0.0382752	0.838022	0.976931	-0.586758	0.000521533	0.000850922	0.51147	0.00327348	0.00534094	-0.0894211	0.632383	0.805029	0.0613764	0.742915	0.922687	-0.407567	0.0228571	0.0644155	0.107811	0.563746	0.800233	-0.409636	0.0221087	0.0263603	0.0507971	0.7861	0.857513
nitrate_respiration	-0.710723	7.45804e-06	0.0001156	-0.354857	0.0501308	0.259009	0.326976	0.10301	0.423864	-0.0128227	0.945417	0.976931	-0.837096	4.37852e-09	<0.0001	0.756343	8.57942e-07	<0.0001	-0.290676	0.112654	0.620061	-0.157388	0.397789	0.74075	-0.627247	0.000159116	0.00123315	0.089487	0.632131	0.800233	-0.52791	0.00227112	0.00352023	0.0549022	0.769261	0.857513
nitrate_reduction	-0.663369	4.75266e-05	0.000245554	-0.365565	0.0431406	0.259009	0.276137	0.172094	0.503282	-0.0361559	0.846882	0.976931	-0.787472	1.47078e-07	<0.0001	0.7532	1.01048e-06	<0.0001	-0.192387	0.299796	0.663835	-0.032274	0.863159	0.922687	-0.570034	0.000814772	0.00315724	0.152987	0.411279	0.749979	-0.578836	0.00064618	0.00117833	-0.0016764	0.992859	0.992859
nitrogen_respiration	-0.710723	7.45804e-06	0.0001156	-0.354857	0.0501308	0.259009	0.326976	0.10301	0.423864	-0.0128227	0.945417	0.976931	-0.837096	4.37852e-09	<0.0001	0.756343	8.57942e-07	<0.0001	-0.290676	0.112654	0.620061	-0.157388	0.397789	0.74075	-0.627247	0.000159116	0.00123315	0.089487	0.632131	0.800233	-0.52791	0.00227112	0.00352023	0.0549022	0.769261	0.857513
fumarate_respiration	-0.563127	0.000972969	0.00377026	-0.28482	0.120421	0.373306	0.179329	0.380723	0.655689	0.123233	0.50896	0.976931	-0.653024	6.82696e-05	0.000151168	0.518908	0.00278071	0.00478899	-0.324597	0.0748131	0.620061	-0.142785	0.44352	0.74075	-0.571258	0.000789229	0.00315724	-0.105762	0.571222	0.800233	-0.275194	0.134041	0.138509	0.195588	0.291672	0.602788
intracellular_parasites	-0.55569	0.00117279	0.00403961	-0.0470566	0.801526	0.955508	0.327692	0.102213	0.423864	0.00448162	0.980911	0.980911	-0.463207	0.00868449	0.0126897	0.473299	0.00716185	0.0106876	-0.464571	0.00846393	0.262382	-0.296656	0.105113	0.74075	-0.681115	2.4698e-05	0.000754558	-0.0109103	0.953548	0.953548	-0.458441	0.00949379	0.0117723	0.0482083	0.796768	0.857513
predatory_or_exoparasitic	-0.692924	1.55783e-05	0.000146757	-0.357609	0.0482537	0.259009	0.321387	0.109384	0.423864	0.0163631	0.930379	0.976931	-0.870012	2.07211e-10	<0.0001	0.811519	3.0458e-08	<0.0001	-0.271199	0.140014	0.620061	-0.0467585	0.802759	0.922687	-0.596014	0.000403131	0.00249941	0.236078	0.201046	0.479418	-0.591027	0.000463578	0.00102649	0.0498707	0.789913	0.857513
nonphotosynthetic_cyanobacteria	-0.682227	2.36704e-05	0.000146757	-0.287035	0.117437	0.373306	0.35843	0.0721711	0.423864	0.137897	0.459438	0.976931	-0.800088	6.61004e-08	<0.0001	0.800982	6.23278e-08	<0.0001	-0.207476	0.262737	0.663835	-0.0138317	0.941129	0.941129	-0.543628	0.00157348	0.00487778	0.215859	0.243504	0.503242	-0.675658	3.03464e-05	0.000117592	-0.0402336	0.829851	0.857513
photosynthetic_cyanobacteria	-0.353606	0.0510029	0.0715877	-0.155246	0.404323	0.813438	0.112956	0.582731	0.721159	-0.13751	0.460712	0.976931	-0.655167	6.34062e-05	0.000151168	0.662464	4.90846e-05	0.000117048	0.0850399	0.649217	0.805029	0.166145	0.37171	0.74075	-0.321497	0.0777958	0.120517	0.337637	0.0632249	0.244996	-0.723091	4.32668e-06	<0.0001	-0.237845	0.197596	0.547327
anoxygenic_photoautotrophy_S_oxidizing	-0.465118	0.00837686	0.021235	-0.0286616	0.878355	0.955508	0.105049	0.609548	0.721159	0.156695	0.399895	0.976931	-0.632876	0.00013313	0.00022928	0.645372	8.84769e-05	0.000193016	-0.111383	0.550821	0.805029	0.0813563	0.663504	0.894288	-0.366205	0.0427494	0.0883487	0.259488	0.158635	0.409807	-0.582681	0.000582734	0.00112905	-0.246884	0.18059	0.547327
anoxygenic_photoautotrophy	-0.461873	0.00890498	0.021235	-0.0252059	0.892932	0.955508	0.10263	0.617853	0.721159	0.143671	0.440666	0.976931	-0.633487	0.000130552	0.00022928	0.643749	9.33947e-05	0.000193016	-0.110166	0.55521	0.805029	0.0837909	0.654048	0.894288	-0.366205	0.0427494	0.0883487	0.264357	0.150688	0.409807	-0.587956	0.000504647	0.00104294	-0.249724	0.175466	0.547327
oxygenic_photoautotrophy	-0.353606	0.0510029	0.0715877	-0.155246	0.404323	0.813438	0.112956	0.582731	0.721159	-0.13751	0.460712	0.976931	-0.655167	6.34062e-05	0.000151168	0.662464	4.90846e-05	0.000117048	0.0850399	0.649217	0.805029	0.166145	0.37171	0.74075	-0.321497	0.0777958	0.120517	0.337637	0.0632249	0.244996	-0.723091	4.32668e-06	<0.0001	-0.237845	0.197596	0.547327
photoautotrophy	-0.407262	0.0229693	0.0442689	-0.0996567	0.593761	0.955508	0.140339	0.494106	0.721159	-0.108369	0.56172	0.976931	-0.674803	3.13303e-05	8.88524e-05	0.712095	7.03039e-06	<0.0001	0.0600222	0.748403	0.892327	0.148391	0.425637	0.74075	-0.33683	0.0638985	0.116521	0.359831	0.04678	0.241697	-0.723696	4.20982e-06	<0.0001	-0.232802	0.207553	0.547327
photoheterotrophy	-0.345644	0.0568386	0.0734165	-0.0150423	0.935987	0.96691	-0.111614	0.587244	0.721159	-0.0968663	0.604188	0.976931	-0.461273	0.00900557	0.0126897	0.434374	0.0146183	0.019703	-0.0152163	0.935248	0.969804	0.0326642	0.86152	0.922687	-0.275719	0.133271	0.169973	0.057416	0.758999	0.840321	-0.459328	0.00933844	0.0117723	-0.214223	0.24718	0.547327
phototrophy	-0.436668	0.0140469	0.0290303	-0.0404246	0.829055	0.955508	0.186858	0.360705	0.655689	-0.0892357	0.633091	0.976931	-0.674633	3.15283e-05	8.88524e-05	0.720597	4.8398e-06	<0.0001	0.0367158	0.84454	0.969657	0.132338	0.477903	0.74075	-0.351019	0.0528443	0.102386	0.362316	0.0451738	0.241697	-0.714142	6.43389e-06	<0.0001	-0.219667	0.235084	0.547327
chemoheterotrophy	0.403792	0.0242765	0.0442689	-0.041031	0.82653	0.955508	-0.263176	0.19395	0.503282	0.0202349	0.913961	0.976931	0.635366	0.000122898	0.00022928	-0.675812	3.01723e-05	8.50312e-05	-0.0915877	0.624123	0.805029	-0.197297	0.287392	0.74075	0.273149	0.137075	0.169973	-0.403873	0.0242451	0.241697	0.75227	1.06011e-06	<0.0001	0.228744	0.21581	0.547327

## Sheet: Table S9
Table S9: Mantel test for functional gene results with microbial communities (16S rRNA gene results), p values adjusted by fdr. bold p-values indicate significant p values < 0.05
	r	p	adjusted p values
nifH	0.7896	0.0001	0.0003
aprA	0.4177	0.0015	0.00225
soxB	0.3281	0.001	0.0018
nrfA	0.8148	0.0001	0.0003
AOB	0.072	0.3249	0.365513
nirK	0.2698	0.0352	0.0452571
nirS	0.6346	0.0001	0.0003
nosZ	0.3755	0.0005	0.001125
nxrB	-0.06495	0.6698	0.6698

## Sheet: Table S10
Table S10: Correlation coefficient of relative abundance of genera from Halobacterota phylum with salinity, bold p-values are genera that present in at least half (11) of the samples
OTU	Domain	Phylum	Class	Order	Family	Genus	r	p	Found in samples
Otu000787	Archaea	Halobacterota	Halobacteria	Halobacterales	Halobacterales_unclassified	Halobacterales_unclassified	0.299757	0.175314	15
Otu001200	Archaea	Halobacterota	Halobacteria	Halobacterales	Halomicrobiaceae	Halomarina	-0.344096	0.116865	14
Otu001824	Archaea	Halobacterota	Halobacteria	Halobacterales	Halomicrobiaceae	uncultured	0.262593	0.237747	7
Otu002195	Archaea	Halobacterota	Halobacteria	Halobacterales	Halomicrobiaceae	Natronomonas	0.39882	0.0659768	8
Otu002412	Archaea	Halobacterota	Halobacteria	Halobacterales	Haloferacaceae	Haloarchaeobius	0.0527968	0.815493	5
Otu003032	Archaea	Halobacterota	Halobacteria	Halobacterales	Haloferacaceae	Salinigranum	0.0187098	0.934137	5
Otu003250	Archaea	Halobacterota	Halobacteria	Halobacterales	Haloferacaceae	Haloferacaceae_unclassified	0.0126856	0.955318	14
Otu003339	Archaea	Halobacterota	Halobacteria	Halobacterales	Haloferacaceae	Halorussus	-0.123581	0.583748	4
Otu003482	Archaea	Halobacterota	Halobacteria	Halobacterales	Haloferacaceae	Halogranum	-0.0216312	0.92388	5
Otu003495	Archaea	Halobacterota	Halobacteria	Halobacterales	Haloferacaceae	Halovenus	-0.0952486	0.673289	6
Otu004001	Archaea	Halobacterota	Halobacteria	Halobacterales	Halobacteriaceae	Halodesulfurarchaeum	-0.308406	0.162585	3
Otu004204	Archaea	Halobacterota	Halobacteria	Halobacterales	Halomicrobiaceae	Halomicrobiaceae_unclassified	0.471197	0.0268576	11
Otu004649	Archaea	Halobacterota	Halobacteria	Halobacterales	Halobacteriaceae	Halobacterium	0.48146	0.0232875	2
Otu005181	Archaea	Halobacterota	Halobacteria	Halobacterales	Halomicrobiaceae	Halapricum	0.471473	0.0267559	6
Otu005680	Archaea	Halobacterota	Halobacteria	Halobacterales	Halobacteriaceae	Halobacteriaceae_unclassified	-0.261255	0.240234	5
Otu006189	Archaea	Halobacterota	Halobacteria	Halobacterales	Halomicrobiaceae	Halomicrobium	0.266656	0.230298	4
Otu006263	Archaea	Halobacterota	Halobacteria	Halobacterales	Halococcaceae	Halococcus	-0.0199614	0.929741	5
Otu007351	Archaea	Halobacterota	Halobacteria	Halobacterales	Halobacterales_fa	uncultured	0.172526	0.442624	6
Otu007447	Archaea	Halobacterota	Halobacteria	Halobacterales	Haloferacaceae	uncultured	0.573883	0.00522654	18
Otu007734	Archaea	Halobacterota	Halobacteria	Halobacterales	Haloferacaceae	Salinarchaeum	-0.0899039	0.690719	5
Otu009359	Archaea	Halobacterota	Halobacteria	Halobacterales	Haloferacaceae	Haloplanus	-0.361746	0.0980722	3
Otu012316	Archaea	Halobacterota	Halobacteria	Halobacterales	Haloadaptaceae	Haladaptatus	-0.0611089	0.787047	9
Otu013510	Archaea	Halobacterota	Halobacteria	Halobacterales	Haloferacaceae	Halohasta	0.173341	0.44044	2
Otu015495	Archaea	Halobacterota	Halobacteria	Halobacterales	Haloferacaceae	Halorubellus	-0.0659457	0.770612	3
Otu018010	Archaea	Halobacterota	Halobacteria	Halobacterales	Haloferacaceae	Halolamina	0.0314155	0.88962	1
Otu051452	Archaea	Halobacterota	Halobacteria	Halobacterales	Halomicrobiaceae	Halorientalis	-0.108794	0.629851	2
Otu051729	Archaea	Halobacterota	Halobacteria	Halobacterales	Halomicrobiaceae	Halomicroarcula	0.41225	0.0565802	2
Otu117529	Archaea	Halobacterota	Halobacteria	Halobacterales	Haloferacaceae	Natronococcus	-0.15485	0.491401	1
Otu117610	Archaea	Halobacterota	Methanosarcinia	Methanosarciniales	Methanosarcinaceae	Methanohalobium	0.0671281	0.766608	1
Otu117650	Archaea	Halobacterota	Halobacteria	Halobacterales	Halomicrobiaceae	Candidatus_Halobonum	0.448509	0.0362959	4
Otu117705	Archaea	Halobacterota	Halobacteria	Halobacterales	Haloferacaceae	Halogeometricum	0.0314155	0.88962	1
Otu117736	Archaea	Halobacterota	Methanosarcinia	Methanosarciniales	Methanosarcinaceae	Methanohalophilus	-0.271791	0.221105	1
Otu117742	Archaea	Halobacterota	Halobacteria	Halobacterales	Haloferacaceae	Halonotius	0.345826	0.114916	1
Otu117801	Archaea	Halobacterota	Halobacteria	Halobacterales	Halomicrobiaceae	Salinirubrum	-0.271791	0.221105	1
Otu117820	Archaea	Halobacterota	Halobacterota_unclassified	Halobacterota_unclassified	Halobacterota_unclassified	Halobacterota_unclassified	0.0314155	0.88962	1
Otu117829	Archaea	Halobacterota	Halobacteria	Halobacterales	Halobacterales_fa	Halobacterales_fa_unclassified	0.219081	0.327299	1
Otu117864	Archaea	Halobacterota	Halobacteria	Halobacterales	Haloferacaceae	A07HB70	0.248013	0.26576	2
Otu117901	Archaea	Halobacterota	Halobacteria	Halobacterales	Haloferacaceae	Haloferax	0.0515036	0.819939	2
Otu118455	Archaea	Halobacterota	Halobacteria	Halobacterales	Haloferacaceae	Halorubrum	0.345826	0.114916	1
Otu137473	Archaea	Halobacterota	Halobacteria	Halobacterales	Haloferacaceae	Halobellus	0.0671281	0.766608	1
Otu157504	Archaea	Halobacterota	Halobacteria	Halobacterales	Halobacteriaceae	Halobacteriaceae_ge	0.0314155	0.88962	1
Otu158091	Archaea	Halobacterota	Halobacteria	Halobacterales	Haloferacaceae	Halovivax	-0.433547	0.0438267	1
